# Supplementary material for: Chlorantraniliprole Enhances Cellular Immunity in Larvae of Spodoptera frugiperda (Smith) (Lepidoptera: Noctuidae)
Source: Insects. 2024 Aug 1;15(8):586. doi: 10.3390/insects15080586 (PMC11354488; doi:10.3390/insects15080586)
Supplement: Supplementary file 1 [file insects-15-00586-s001.zip]

Archive with 1 entries (1 files):
- insects-3095374-supplementary.pdf
